# Supplementary material for: Sex Differences in Clinical Outcomes and Surgical Interventions for Infective Endocarditis: A Nationwide Registry
Source: Open Forum Infect Dis. 2025 Aug 12;12(8):ofaf473. doi: 10.1093/ofid/ofaf473 (PMC12372668; doi:10.1093/ofid/ofaf473)
Supplement: ofaf473_Supplementary_Data [file ofaf473_supplementary_data.zip]

Archive with 4 entries (4 files):
- Figure S2ABC.tif
- Supplementary_Figure_Legends.docx
- 20250727 Supplementary Table 1-7.docx
- Figure S1.tif
